# Supplementary material for: Recent Information on Vitamin D Deficiency in an Adult Korean Population Visiting Local Clinics and Hospitals
Source: Nutrients. 2022 May 9;14(9):1978. doi: 10.3390/nu14091978 (PMC9101007; doi:10.3390/nu14091978)
Supplement: Supplementary file 1 [file nutrients-14-01978-s001.zip]

Archive with 1 entries (1 files):
- nutrients-1701260-supplementary.pdf
